# Supplementary material for: Mediterranean Diet Adherence, Gut Microbiota and Parkinson’s Disease: A Systematic Review
Source: Nutrients. 2024 Jul 9;16(14):2181. doi: 10.3390/nu16142181 (PMC11280252; doi:10.3390/nu16142181)
Supplement: Supplementary file 1 [file nutrients-16-02181-s001.zip]

Archive with 1 entries (1 files):
- nutrients-3000796-supplementary.pdf
